# Supplementary material for: FLIM-MAP: Gene Context Based Identification of Functional Modules in Bacterial Metabolic Pathways
Source: Front Microbiol. 2018 Sep 18;9:2183. doi: 10.3389/fmicb.2018.02183 (PMC6157337; doi:10.3389/fmicb.2018.02183)
Supplement: Supplementary file 1 [file Data_Sheet_1.XLS]

## Sheet: Table_1
Table of KEGG defined Pathways with Pathway Ids (Carbohydrate and Amino Acids)
Pathway ID	Pathway Name
51	Fructose and mannose metabolism
52	Galactose metabolism
53	Ascorbate and aldarate metabolism
500	Starch and sucrose metabolism
520	Amino sugar and nucleotide sugar metabolism
620	Pyruvate metabolism
630	Glyoxylate and dicarboxylate metabolism
640	Propanoate metabolism
650	Butanoate metabolism
660	C5-Branched dibasic acid metabolism
562	Inositol phosphate metabolism
260	Glycine, serine and threonine metabolism
270	Cysteine and methionine metabolism
280	Valine, leucine and isoleucine degradation
290	Valine, leucine and isoleucine biosynthesis
300	Lysine biosynthesis
310	Lysine degradation
220	Arginine biosynthesis
330	Arginine and proline metabolism
340	Histidine metabolism
350	Tyrosine metabolism
360	Phenylalanine metabolism
380	Tryptophan metabolism
400	Phenylalanine, tyrosine and tryptophan biosynthesis

## Sheet: Table_2
Table of Gene Context Based Modules (GCMs) formed post 6Q validation and manual curation
Module_ID	Substrate	Product	Reaction	Pathway
00220_1	L-Citrulline	L-Arginine	synthesis	Arginine biosynthesis
00220_1	L-Glutamate	L-Citrulline	synthesis	Arginine biosynthesis
00220_2	L-Glutamate	L-Ornithine	synthesis	Arginine biosynthesis
00220_4	Ammonia	L-Arginine	synthesis	Arginine biosynthesis
00260_3	Choline	Betaine	Degradation	Glycine, serine and threonine metabolism
00260_3	L-Aspartate 4-semialdehyde	1,3-Diaminopropane	Metabolism	Glycine, serine and threonine metabolism
00260_4	3-Phospho-D-glycerate	L-Serine	Metabolism	Glycine, serine and threonine metabolism
00260_5	L-Aspartate	L-Threonine	Synthesis	Glycine, serine and threonine metabolism
00260_6	Glycine	Methylenetetrahydrofolate	Synthesis	Glycine, serine and threonine metabolism
00260_7	L-Aspartate 4-semialdehyde	5-Hydroxyectoine	Metabolism	Glycine, serine and threonine metabolism
00260_7	L-Aspartate 4-semialdehyde	L-Ectoine	Metabolism	Glycine, serine and threonine metabolism
00260_2	L-Serine	L-Cysteine	Metabolism	Glycine, serine and threonine metabolism
00270_1	L-Serine	L-Cysteine	Synthesis	Cysteine and methionine metabolism
00270_2	5-Methylthio-D-ribose	4-Methylthio-2-oxobutanoic acid	Metabolism	Cysteine and methionine metabolism
00280_2	L-Leucine	3-Methylbutanoyl-CoA	Metabolism	Valine, leucine and isoleucine degradation
00280_2	2-Methylpropanoyl-CoA	Methylmalonate	Metabolism	Valine, leucine and isoleucine degradation
00280_4	L-Valine	2-Methylpropanoyl-CoA	Metabolism	Valine, leucine and isoleucine degradation
00280_5	Methylcrotonoyl-CoA	Acetyl-CoA	Metabolism	Valine, leucine and isoleucine degradation
00290_2	2-Oxoisovalerate	L-Leucine	Synthesis	Valine, leucine and isoleucine biosynthesis
00290_2	2-Oxoisovalerate	2-Isopropyl-3-oxosuccinate	Synthesis	Valine, leucine and isoleucine biosynthesis
00290_3	(R)-2-Methylmalate	(S)-2-Aceto-2-hydroxybutanoate	Synthesis	Valine, leucine and isoleucine biosynthesis
00290_4	L-Threonine	L-Isoleucine	Synthesis	Valine, leucine and isoleucine biosynthesis
00300_3	Homocitrate	Homoisocitrate	Metabolism	Lysine biosynthesis
00300_4	L-2-Aminoadipate	L-Lysine	Synthesis	Lysine biosynthesis
00300_5	L-Aspartate	L-Lysine	Synthesis	Lysine biosynthesis
00310_2	L-Lysine	Crotonyl-CoA	Synthesis	Lysine degradation
00330_1	Hydroxyproline	2-Oxo-4-hydroxy-5-aminovalerate	Synthesis	Arginine and proline metabolism
00330_2	L-Aspartate 4-semialdehyde	Norspermidine	Synthesis	Arginine and proline metabolism
00330_2	Agmatine	Spermidine	Synthesis	Arginine and proline metabolism
00330_3	L-Glutamate	L-Proline	Synthesis	Arginine and proline metabolism
00330_4	Putrescine	4-Aminobutyric acid	Synthesis	Arginine and proline metabolism
00330_5	Creatine	N-Methylhydantoin	Metabolism	Arginine and proline metabolism
00330_7	L-Arginine	L-Glutamate	Synthesis	Arginine and proline metabolism
00330_8	Agmatine	Putrescine	Synthesis	Arginine and proline metabolism
00340_1	L-Histidine	L-Glutamate	Metabolism	Histidine metabolism
00340_1	L-Histidine	Ergothioneine	Biosynthesis	Histidine metabolism
00340_4	5-Phospho-alpha-D-ribose 1-diphosphate	L-Histidine	Biosynthesis	Histidine metabolism
00350_5	Gentisic acid	Pyruvate	Degradation	Tyrosine metabolism
00350_7	3-Hydroxyphenylacetate	Succinate	Degradation	Tyrosine metabolism
00350_7	3-Hydroxyphenylacetate	Succinate	Degradation	Tyrosine metabolism
00360_4	L-Phenylalanine	Succinyl-CoA	Metabolism	Phenylalanine metabolism
00360_4	Phenylacetic acid	Benzoyl-CoA	Synthesis	Phenylalanine metabolism
00360_6	Phenylpropanoate	Acetyl-CoA	Synthesis	Phenylalanine metabolism
00360_7	trans-3-Hydroxycinnamate	Fumarate	Synthesis	Phenylalanine metabolism
00360_8	trans-Cinnamate	Fumarate	Synthesis	Phenylalanine metabolism
00380_2	L-Tryptophan	Anthranilate	Metabolism	Tryptophan metabolism
00380_5	Anthranilate	2-Aminomuconate	Metabolism	Tryptophan metabolism
00400_1	Chorismate	L-Tryptophan	Synthesis	Phenylalanine, tyrosine and tryptophan biosynthesis
00400_2	D-Erythrose 4-phosphate	Chorismate	Synthesis	Phenylalanine, tyrosine and tryptophan biosynthesis
00400_6	Chorismate	L-Phenylalanine	Synthesis	Phenylalanine, tyrosine and tryptophan biosynthesis
00400_6	Chorismate	L-Tyrosine	Synthesis	Phenylalanine, tyrosine and tryptophan biosynthesis
00040_1	D-Xylulose 5-Phosphate	L-arabinose	Metabolism	Pentose and glucuronate interconversions
00040_1	L-Xylulose	D-Xylulose 5-phosphate	Metabolism	Pentose and glucuronate interconversions
00040_1	D-Xylose	2-oxoglutarate	Metabolism	Pentose and glucuronate interconversions
00040_2	2-Dehydro-3-deoxy-D-gluconate	D-Fructuronate	Metabolism	Pentose and glucuronate interconversions
00040_2	D-Galacturonate	2-Dehydro-3-deoxy-D-gluconate	Metabolism	Pentose and glucuronate interconversions
00040_4	Arabitol	Ribitol	Metabolism	Pentose and glucuronate interconversions
00051_1	D-Mannose	GDP-L-Fucose	Synthesis	Fructose and mannose metabolism
00051_2	L-Fucose	Glycerone phosphate	Metabolism	Fructose and mannose metabolism
00051_2	L-Fucose	L-Lactate	Metabolism	Fructose and mannose metabolism
00051_1	GDP-D-Mannose	Alginate	Metabolism	Fructose and mannose metabolism
00051_3	L-Rhamnose	L-Lactaldehyde	Metabolism	Fructose and mannose metabolism
00051_3	L-Rhamnose	L-Lactaldehyde	Metabolism	Fructose and mannose metabolism
00051_7	D-Allose	D-Allulose 6-Phosphate	Synthesis	Fructose and mannose metabolism
00052_1	D-Galactose	UDP-Glucose	Metabolism	Galactose metabolism
00052_2	N-Acetyl-D-Galactosamine	D-Tagatose 6-Phosphate	Metabolism	Galactose metabolism
00052_2	Tagatose 1,6-bisphosphate	Galactitol	Metabolism	Galactose metabolism
00052_4	D-Galactonate	Tagatose 1,6-bisphosphate	Metabolism	Galactose metabolism
00053_3	L-arabinose	2-oxoglutarate	Metabolism	Ascorbate and aldarate metabolism
00053_3	Ascorbate	D-Xylulose 5-Phosphate	Metabolism	Ascorbate and aldarate metabolism
00053_6	Glucarate	Pyruvate	Degradation	Ascorbate and aldarate metabolism
00053_6	Galactarate	Pyruvate	Degradation	Ascorbate and aldarate metabolism
00500_3	Glucose-1-phosphate	Glycogen	Metabolism	Starch and sucrose metabolism
00500_3	Glycogen	Trehalose	Metabolism	Starch and sucrose metabolism
00500_3	Trehalose	Glucose-6-phosphate	Metabolism	Starch and sucrose metabolism
00500_3	UDP-Glucose	Trehalose	Metabolism	Starch and sucrose metabolism
00500_3	Maltose	Glucose	Metabolism	Starch and sucrose metabolism
00500_4	Sucrose	beta-D-Fructose 6-phosphate	Degradation	Starch and sucrose metabolism
00520_1	alpha-D-Galactose	UDP-Glucose	Synthesis	Amino sugar and nucleotide sugar metabolism
00520_2	UDP-Glucuronate	Undecaprenyl phosphate alpha-L-Ara4N	Metabolism	Amino sugar and nucleotide sugar metabolism
00520_4	D-Glucose	CDP-3,6-dideoxy-D-mannose	Metabolism	Amino sugar and nucleotide sugar metabolism
00520_5	GDP-Mannose	GDP-4-acetamido-4,6-dideoxy-alpha-D-mannose	Metabolism	Amino sugar and nucleotide sugar metabolism
00520_6	mannose	GDP-D-Rhamnose	Metabolism	Amino sugar and nucleotide sugar metabolism
00520_8	UDP-N-acetylglucosamine	UDP-N,N'-Diacetylbacillosamine	Metabolism	Amino sugar and nucleotide sugar metabolism
00520_8	UDP-N,N'-Diacetylbacillosamine	CMP-N,N'-diacetyllegionaminate	Metabolism	Amino sugar and nucleotide sugar metabolism
00520_9	UDP-N-acetylglucosamine	CMP-pseudaminic acid	Metabolism	Amino sugar and nucleotide sugar metabolism
00562_3	myo-Inositol	Malonate semialdehyde	Metabolism	Inositol_phosphate_metabolism
00630_1	L-Tartrate	Oxaloacetate	Metabolism	Glyoxylate and dicarboxylate metabolism
00630_5	Acetoacetyl-CoA	Propanoyl-CoA	Metabolism	Glyoxylate and dicarboxylate metabolism
00630_1	Tartronate-semialdehyde	phosphoglycerate	Metabolism	Glyoxylate and dicarboxylate metabolism
00630_3	propionyl-CoA	succinyl-CoA	Metabolism	Glyoxylate and dicarboxylate metabolism
00640_2	propanoate	propan-1-ol	Synthesis	Propanoate metabolism
00640_4	propanoate	succinate	Synthesis	Propanoate metabolism
00640_4	propanoyl-CoA	succinyl-CoA	Synthesis	Propanoate metabolism
00640_1	Methylglyoxal	1,2-Propanediol	Metabolism	Propanoate metabolism
00650_1	(S)-2-Acetolactate	crotonyl-CoA	Metabolism	Butanoate metabolism
00650_3	succinate	4-hydroxybutanoyl-CoA	Metabolism	Butanoate metabolism
00650_6	2-Oxoglutarate	crotonyl-CoA	Metabolism	Butanoate metabolism
00650_7	(s)-2-acetolactate	2,3-Butanediol	Metabolism	Butanoate metabolism
00650_7	butanoyl-CoA	butanoate	Metabolism	Butanoate metabolism
00660_1	pyruvate	(R)-acetoin	Synthesis	C5-Branched dibasic acid metabolism
00660_2	glyoxylate	mesaconate	Metabolism	C5-Branched dibasic acid metabolism
00660_3	pyruvate	propanoyl phosphate via (R)-Citramalate	Synthesis	C5-Branched dibasic acid metabolism
00660_4	L-glutamate	mesaconate	Synthesis	C5-Branched dibasic acid metabolism
00660_5	pyruvate	itaconate	metabolism	C5-Branched dibasic acid metabolism

## Sheet: Table_3
Table of Intermediate Modules (IMs) obtained using '6Q Approach' of Literature Mining and Manual Curation
Path_Module	Query 1	Query 2	Query 3	Query 4	Query 5	Query 6	Consensus(4 out of 6)	Consensus(6 out of 6)	Comments*
00040_1_D-Xylulose_5-phosphate_L-Arabinose_OR_L-Arabinopyranose	100	100	24	15	2	0	6	0
00040_1_L-Xylulose_OR_L-threo-Pentulose_OR_L-Lyxulose_L-Arabinose_OR_L-Arabinopyranose	100	100	19	7	1	0	8	0
00040_1_L-Xylulose_OR_L-threo-Pentulose_OR_L-Lyxulose_L-Ribulose_OR_L-erythro-Pentulose_OR_L-Arabinoketose_OR_L-Arabinulose_OR_L-Riboketose	82	100	7	7	3	1	7	1
00040_2_D-Galacturonate_OR_D-Galacturonic_acid_D-Fructuronate_OR_D-Fructuronic_acid	100	100	100	82	4	9	38	0
00040_3_D-Fructuronate_OR_D-Fructuronic_acid_UDP-glucose_OR_UDPglucose_OR_UDP-D-glucose_OR_Uridine_diphosphate_glucose_OR_UDP-alpha-D-glucose	100	100	100	100	52	69	24	1
00040_4_D-Arabitol_OR_D-Arabinitol_OR_D-Arabinol_OR_D-Lyxitol_Ribitol_OR_Adonitol	100	100	100	71	13	2	42	2
00040_4_D-Ribulose_5-phosphate_CDP-ribitol_OR_CDP-L-ribitol_OR_CDP_5-ester_with_D-ribitol	19	77	1	1	0	0	1	0
00040_5_D-Xylose_2-Oxoglutarate_OR_Oxoglutaric_acid_OR_2-Ketoglutaric_acid_OR_alpha-Ketoglutaric_acid	100	100	10	6	1	1	2	0
00040_6_L-Gulonate_OR_L-Gulonic_acid_OR_Gulonate_OR_Gulonic_acid_L-Lyxonate_OR_L-Xylonate	0	2	0	0	0	0	0	0
00040_7_D-Galacturonate_OR_D-Galacturonic_acid_Glycerol_OR_Glycerin	100	100	10	1	0	0	0	0
00040_8_Xylitol_D-Arabitol_OR_D-Arabinitol_OR_D-Arabinol_OR_D-Lyxitol	100	100	100	74	5	1	31	1
00051_1_D-Mannose_OR_Mannose_GDP-L-fucose_OR_GDP-beta-L-fucose	100	100	56	27	0	2	23	0
00051_1_GDP-mannose_OR_GDP-D-mannose_OR_GDP-alpha-D-mannose_Alginate_OR_Alginic_acid	100	100	42	42	4	2	8	1
00051_2_6-Deoxy-L-galactose_OR_L-Fucose_L-Lactate_OR_L-Lactic_acid	100	100	22	14	1	3	6	1
00051_2_L-Fucose_Glycerone_phosphate_OR_Dihydroxyacetone_phosphate	100	100	7	7	2	0	2	0
00051_3_L-Rhamnose_OR_6-Deoxy-L-mannose_OR_L-Mannomethylose_OR_L-Rhamnopyranose_S-Lactaldehyde_OR_L-Lactaldehyde_OR_L-2-Hydroxypropionaldehyde	100	100	24	23	3	3	21	1
00051_5_Sorbose_OR_xylo-Hexulose_D-Sorbitol_OR_D-Glucitol_OR_L-Gulitol_OR_Sorbitol	100	100	100	76	9	5	31	3
00051_7_D-Allose_D-Allulose_6-phosphate	5	100	5	5	1	0	5	0
00052_1_D-Galactose_OR_D-Galactopyranose_UDP-glucose_OR_UDPglucose_OR_UDP-D-glucose_OR_Uridine_diphosphate_glucose_OR_UDP-alpha-D-glucose	100	100	100	100	41	34	13	2
00052_2_D-Galactosamine_D-Tagatose	100	100	3	3	1	2	3	1
00052_2_D-Tagatose_1,6-bisphosphate_Galactitol_OR_Dulcitol_OR_Dulcose	100	29	3	3	2	0	3	0
00052_3_D-Galactose_OR_D-Galactopyranose_D-Galactonate_OR_D-Galactonic_acid	34	100	16	12	0	0	13	0
00052_4_D-Galactonate_OR_D-Galactonic_acid_Glyceraldehyde_3-phosphate	100	34	2	2	0	0	2	0
00052_5_Raffinose_OR_Melitose_OR_Melitriose_OR_Gossypose_OR_6G-alpha-D-galactosylsucrose_D-Fructose_OR_D-arabino-Hexulose	100	100	19	16	0	1	1	0
00053_1_L-Galactono-1,4-lactone_L-Galactose	100	97	29	1	0	1	18	0
00053_3_Ascorbate_OR_Ascorbic_acid_OR_L-Ascorbate_OR_L-Ascorbic_acid_D-Xylulose_5-phosphate	100	100	4	2	1	0	1	0
00053_4_Ascorbate_OR_Ascorbic_acid_OR_L-Ascorbate_OR_L-Ascorbic_acid_L-Xylonate_OR_L-Lyxonate	4	100	1	0	0	0	0	0
00053_5_L-Arabinose_OR_L-Arabinopyranose_2-Oxoglutarate_OR_Oxoglutaric_acid_OR_2-Ketoglutaric_acid_OR_alpha-Ketoglutaric_acid	100	100	15	11	0	1	1	0
00053_6_Galactarate_OR_Glucarate_Pyruvate_OR_Pyruvic_acid	100	100	11	9	1	1	6	0
00220_1_L-Citrulline_OR_Citrulline_L-Arginine_OR_L-Arg	100	100	100	100	12	4	11	0
00220_1_L-Glutamate_OR_L-Glutamic_acid_OR_Glutamate_L-Citrulline_OR_Citrulline	100	100	100	56	0	0	1	0
00220_2_Glutamate_LysW_ornithine	1	100	1	1	0	0	1	0
00220_2_L-Glutamate_OR_L-Glutamic_acid_OR_Glutamate_L-Arginine_OR_2-Amino-5-guanidinovaleric_acid_OR_L-Arg	100	100	100	100	51	42	2	0
00220_2_L-Glutamate_OR_L-Glutamic_acid_OR_Glutamate_L-Ornithine	100	100	100	100	11	15	6	0	Manual Curation
00220_4_Ammonia_OR_NH3_L-Arginine_OR_2-Amino-5-guanidinovaleric_acid_OR_L-Arg	100	100	100	100	26	8	1	0
00260_1_Glycine_OR_Gly_L-Threonine_OR_2-Amino-3-hydroxybutyric_acid	72	100	14	9	0	0	13	0
00260_2_L-3-Hydroxy-alanine_OR_Serine_L-Cysteine	100	100	100	100	46	100	5	0
00260_3_Choline_Betaine_OR_Trimethylaminoacetate_OR_N,N,N-Trimethylglycine	100	100	100	100	29	16	21	1
00260_3_L-Aspartate_4-semialdehyde_OR_Aspartate_beta-semialdehyde_OR_L-Aspartic_4-semialdehyde_1,3-Diaminopropane_OR_Trimethylenediamine_OR_1,3-Propanediamine_OR_Propane-1,3-diamine	100	100	2	2	0	0	2	0
00260_4_3-Phospho-D-glycerate_OR_D-Glycerate_3-phosphate_OR_3-Phosphoglycerate_L-3-Hydroxy-alanine_OR_Serine	100	100	100	66	4	2	15	0
00260_5_L-Aspartate_OR_L-Aspartic_acid_OR_L-Asp_L-Threonine_OR_2-Amino-3-hydroxybutyric_acid	100	100	100	100	3	14	1	0
00260_6_Glycine_OR_Gly_5,10-Methylenetetrahydrofolate_OR_5,10-Methylene-THF	100	100	98	18	1	1	2	0
00260_7_L-Aspartate_4-semialdehyde_OR_Aspartate_beta-semialdehyde_OR_L-Aspartic_4-semialdehyde_5-Hydroxyectoine	72	100	2	2	0	2	2	0
00270_1_L-3-Hydroxy-alanine_OR_Serine_L-Cysteine	100	100	100	100	46	100	5	0
00270_1_L-Aspartate_OR_L-Aspartic_acid_OR_L-Asp_L-Homoserine_OR_2-Amino-4-hydroxybutyric_acid	100	100	100	100	95	100	17	0
00270_2_5-Methylthio-D-ribose_4-Methylthio-2-oxobutanoic_acid_OR_4-Methylthio-2-oxobutanoate	100	4	1	1	0	0	1	0
00280_2_L-Leucine_OR_2-Amino-4-methylvaleric_acid_Acetoacetate_OR_3-Oxobutanoic_acid_OR_beta-Ketobutyric_acid_OR_Acetoacetic_acid	100	100	100	100	25	7	16	0
00280_4_L-Isoleucine_OR_2-Amino-3-methylvaleric_acid_Propanoyl-CoA_OR_Propionyl-CoA_OR_Propionyl_coenzyme_A	100	100	100	100	25	9	41	0
00280_4_L-Valine_OR_2-Amino-3-methylbutyric_acid_Propanoyl-CoA_OR_Propionyl-CoA_OR_Propionyl_coenzyme_A	100	100	100	100	25	10	41	0
00290_1_Pyruvate_OR_Pyruvic_acid_OR_2-Oxopropanoate_OR_2-Oxopropanoic_acid_L-Valine_OR_2-Amino-3-methylbutyric_acid	100	100	100	100	100	100	19	0
00290_2_3-Methyl-2-oxobutanoic_acid_OR_3-Methyl-2-oxobutyric_acid_OR_3-Methyl-2-oxobutanoate_OR_2-Oxo-3-methylbutanoate_OR_2-Oxoisovalerate_2-Isopropyl-3-oxosuccinate	1	100	0	0	0	0	0	0	Manual Addition
00290_2_3-Methyl-2-oxobutanoic_acid_OR_3-Methyl-2-oxobutyric_acid_OR_3-Methyl-2-oxobutanoate_OR_2-Oxo-3-methylbutanoate_OR_2-Oxoisovalerate_L-Leucine_OR_2-Amino-4-methylvaleric_acid	100	100	100	100	18	15	29	1
00290_3_2-Methylmalate_OR_2-Methylmalic_acid_OR_Citramalate_OR_Citramalic_acid_2-Aceto-2-hydroxybutanoate	0	100	0	0	0	0	0	0	Manual Addition
00290_4_L-Threonine_OR_2-Amino-3-hydroxybutyric_acid_L-Isoleucine_OR_2-Amino-3-methylvaleric_acid	100	100	100	100	100	100	29	0
00290_4_Pyruvate_OR_Pyruvic_acid_OR_2-Oxopropanoate_OR_2-Oxopropanoic_acid_L-Isoleucine_OR_2-Amino-3-methylvaleric_acid	100	100	100	100	100	100	19	0
00300_2_L-Lysine_OR_Lysine_acid_OR_2,6-Diaminohexanoic_acid_L-Pyrrolysine_OR_Pyrrolysine	100	100	97	49	2	5	48	0
00300_3_2-Oxoglutarate_OR_Oxoglutaric_acid_OR_2-Ketoglutaric_acid_OR_alpha-Ketoglutaric_acid_Homoisocitrate	39	100	1	1	0	0	1	0	Manual Curation
00300_3_Acetyl-CoA_OR_Acetyl_coenzyme_A_Homoisocitrate	39	100	0	0	0	0	0	0	Manual Curation
00300_3_Homocitrate_Homoisocitrate	39	100	12	8	0	1	10	0
00300_4_L-2-Aminoadipate_OR_L-alpha-Aminoadipate_OR_L-alpha-Aminoadipic_acid_OR_L-2-Aminoadipic_acid_L-Lysine_OR_Lysine_acid_OR_2,6-Diaminohexanoic_acid	100	100	21	8	0	1	8	0	Manual Curation
00300_5_L-Aspartate_OR_L-Aspartic_acid_OR_2-Aminosuccinic_acid_OR_L-Asp_L-Lysine_OR_Lysine_acid_OR_2,6-Diaminohexanoic_acid	100	100	100	100	8	20	5	0
00300_5_L-Aspartate_OR_L-Aspartic_acid_OR_2-Aminosuccinic_acid_OR_L-Asp_Tetrahydrodipicolinate	100	100	24	18	0	1	15	0
00310_1_2-Oxoadipate_OR_2-Oxoadipic_acid_Glutaryl-CoA	100	67	2	0	0	0	0	0	Module Removal
00310_1_Aminoadipate_Glutaryl-CoA	100	100	2	0	0	0	1	1
00310_1_L-Lysine_OR_Lysine_acid_OR_2,6-Diaminohexanoic_acid_L-2-Aminoadipate_OR_L-alpha-Aminoadipate_OR_L-alpha-Aminoadipic_acid_OR_L-2-Aminoadipic_acid	100	100	21	8	0	1	8	0	Module Removal
00310_2_Crotonoyl-CoA_OR_Crotonyl-CoA_Acetyl-CoA	100	100	65	38	3	2	25	0
00310_2_L-Lysine_OR_Lysine_acid_OR_2,6-Diaminohexanoic_acid_Crotonoyl-CoA_OR_Crotonyl-CoA	100	100	7	1	0	0	1	0	Module Removal
00330_1_Hydroxyproline_OR_L-Hydroxyproline_2-Oxo-4-hydroxy-5-aminovalerate	0	100	0	0	0	0	0	0	Manual Addition
00330_2_L-Aspartate_4-semialdehyde_OR_Aspartate_beta-semialdehyde_OR_L-Aspartic_4-semialdehyde_Norspermidine	84	87	2	2	0	0	2	0
00330_2_Putrescine_Spermidine	100	100	100	100	40	17	25	0	Module Removal
00330_3_L-Glutamate_OR_L-Glutamic_acid_OR_L-Glutaminic_acid_OR_Glutamate_L-Proline	100	100	100	100	9	11	38	1
00330_3_L-Proline_trans-3-Hydroxy-L-proline	0	100	0	0	0	0	0	0	Module Removal
00330_4_Putrescine_OR_Tetramethylenediamine_OR_Butane-1,4-diamine_4-Aminobutanoate_OR_4-Aminobutanoic_acid_OR_4-Aminobutyrate_OR_4-Aminobutyric_acid_OR_gamma-Aminobutyric_acid_OR_GABA	100	100	100	29	5	3	8	1
00330_5_Creatine_N-Methylhydantoin	22	100	2	1	0	0	1	0
00330_7_L-Arginine_OR_L-Arg_L-Glutamate_OR_L-Glutamic_acid_OR_Glutamate	100	100	100	100	51	42	2	0
00330_8_Agmatine_Putrescine	100	100	100	100	13	11	22	3
00340_1_L-Histidine_Ergothioneine	100	100	100	31	0	4	21	0	Manual Curation
00340_1_L-Histidine_L-Glutamate_OR_L-Glutamic_acid_OR_Glutamate	100	100	100	100	56	23	5	0
00340_2_L-Histidine_L-Aspartate_OR_L-Aspartic_acid_OR_2-Aminosuccinic_acid_OR_L-Asp	100	100	100	100	15	20	5	0	Module Removal
00340_4_5-Phospho-alpha-D-ribose_1-diphosphate_OR_5-Phosphoribosyl_diphosphate_OR_5-Phosphoribosyl_1-pyrophosphate_OR_PRPP_L-Histidine	100	100	30	28	4	2	7	1
00350_2_L-Tyrosine_OR_Tyrosine_Thyroxine_OR_Levothyroxin_OR_L-Thyroxine	100	100	100	8	0	2	0	0	Module Removal
00350_3_Dopaquinone_Eumelanin	100	100	20	2	0	0	2	0	Module Removal
00350_5_2,5-Dihydroxybenzoate_OR_2,5-Dihydroxybenzoic_acid_OR_Gentisic_acid_OR_Gentisate_Pyruvate_OR_Pyruvic_acid_OR_2-Oxopropanoate_OR_2-Oxopropanoic_acid	100	100	27	21	2	6	9	2
00350_5_Homo3-Hydroxyphenylacetategentisate_Acetoacetate_OR_3-Oxobutanoic_acid_OR_beta-Ketobutyric_acid_OR_Acetoacetic_acid	100	0	0	0	0	0	0	0	Module Removal
00350_5_Homogentisate_Acetoacetate_OR_3-Oxobutanoic_acid_OR_beta-Ketobutyric_acid_OR_Acetoacetic_acid	100	100	13	4	0	1	3	0
00350_7_3-Hydroxyphenylacetate_OR_3-Hydroxyphenylacetic_acid_Succinate_OR_Succinic_acid	100	98	7	5	1	1	5	1
00360_4_L-Phenylalanine_Succinyl-CoA_OR_Succinyl_coenzyme_A	100	100	6	4	1	1	2	0
00360_4_Phenylacetic_acid_Benzoate_coenzyme_A_OR_Benzoyl-CoA	100	100	12	11	1	0	7	0
00360_6_Phenylpropanoate_OR_3-Phenyl-propionic_acid_OR_3-Phenylpropanoic_acid_OR_3-Phenylpropionic_acid_Acetyl-CoA_OR_Acetyl_coenzyme_A	100	100	2	2	1	0	2	0			`
00360_6_trans-Cinnamate_OR_trans-Cinnamic_acid_Fumarate_OR_Fumaric_acid	100	100	3	1	0	0	1	0	Module Removal
00380_2_Indole-3-acetaldehyde_oxime_OR_Indole-3-acetaldoxime_OR_3-Indoleacetaldoxime_Indole-3-acetamide	100	40	5	2	0	0	5	0
00380_2_Indole-3-acetamide_Indole-3-acetate_OR_Indole-3-acetic_acid_OR_Indoleacetic_acid_OR_IAA	100	100	75	50	1	4	48	0
00380_2_L-Tryptophan_OR_Tryptophan_Anthranilate_OR_Anthranilic_acid_OR_o-Aminobenzoic_acid_OR_2-Aminobenzoate	100	100	100	100	100	27	25	0
00380_2_L-Tryptophan_OR_Tryptophan_Indolepyruvate_OR_Indolepyruvic_acid	91	100	52	31	1	2	33	0	Module Removal
00380_2_Tryptamine_Indole-3-acetate_OR_Indole-3-acetic_acid_OR_Indoleacetate_OR_Indoleacetic_acid_OR_IAA	100	100	100	14	1	2	2	0	Module Removal
00380_4_2-Oxoadipate_OR_2-Oxoadipic_acid_Acetyl-CoA_OR_Acetyl_coenzyme_A	100	67	5	3	0	0	3	0
00380_5_Anthranilate_OR_Anthranilic_acid_OR_o-Aminobenzoic_acid_OR_2-Aminobenzoate_2-Aminomuconate_OR_2-Aminomuconic_acid_OR_o-Aminomuconate	18	100	0	0	0	0	0	0	Manual Addition
00380_5_Anthranilate_oxalocrotonate_AND_Burkholderia_AND_J2315	1	100	0	0	0	0	0	0	Module Removal
00380_8_3-Hydroxy-L-kynurenine_dihydroxypicolinate	0	21	0	0	0	0	0	0	Module Removal
00400_1_Chorismate_OR_Chorismic_acid_L-Tryptophan_OR_Tryptophan	100	100	100	100	17	9	28	1
00400_2_D-Erythrose_4-phosphate_Chorismate_OR_Chorismic_acid	100	65	3	3	0	0	3	0
00400_5_Phenylpyruvate_OR_Phenylpyruvic_acid_2-Oxo-4-phenylbutyric_acid_OR_2-Oxo-4-phenylbutanoic_acid_OR_2-Oxo-4-phenylbutanoate	13	100	3	3	0	0	3	0
00400_6_Chorismate_OR_Chorismic_acid_L-Phenylalanine	100	100	100	100	11	4	15	0
00400_6_Chorismate_OR_Chorismic_acid_L-Tyrosine	100	100	100	100	9	5	16	0
00500_1_Trehalose_D-Glucose_OR_Dextrose_OR_Glucose_OR_D-Glucopyranose	100	100	100	100	34	36	16	1
00500_3_Glycogen_D-Glucose_OR_Dextrose_OR_Glucose_OR_D-Glucopyranose	100	100	100	100	30	28	6	0
00500_3_Glycogen_Trehalose	100	100	100	95	8	9	9	1
00500_3_Maltose_D-Glucose_OR_Dextrose_OR_Glucose_OR_D-Glucopyranose	100	100	100	100	66	100	22	3
00500_4_Sucrose_OR_Saccharose_OR_1-alpha-D-Glucopyranosyl-2-beta-D-fructofuranoside_beta-D-Fructose_6-phosphate	9	100	0	0	0	0	0	0	Manual Addition
00500_5_Cellulose_OR_1,4-beta-D-Glucan_beta-D-glucose_AND_Cellobiose	12	100	5	2	0	2	2	0
00520_1_alpha-D-Galactose_UDP-glucose_OR_UDPglucose_OR_UDP-D-glucose_OR_Uridine_diphosphate_glucose_OR_UDP-alpha-D-glucose	100	100	18	7	0	1	6	0
00520_10_UDP-N-acetyl-alpha-D-glucosamine_OR_UDP-N-acetyl-D-glucosamine_OR_UDP-N-acetylglucosamine_N-Acetylneuraminate_OR_N-Acetylneuraminic_acid	100	100	100	10	0	0	1	0
00520_11_UDP-glucuronate_OR_UDPglucuronate_OR_UDP-D-glucuronate_OR_UDP-alpha-D-glucuronate_UDP-L-arabinose_OR_UDP-L-arabinopyranose_OR_UDP-beta-L-arabinopyranose	20	100	2	0	0	0	2	1
00520_2_UDP-glucuronate_OR_UDPglucuronate_OR_UDP-D-glucuronate_OR_UDP-alpha-D-glucuronate_Undecaprenyl_phosphate_alpha-L-Ara4N	3	100	1	1	1	0	1	0
00520_4_CDP-4-dehydro-3,6-dideoxy-D-glucose_CDP-ascarylose	9	44	0	0	0	0	0	0	Manual Addition
00520_4_CDP-glucose_OR_CDP-D-Glucose_CDP-3,6-dideoxy-D-mannose_OR_CDPtyvelose	0	32	0	0	0	0	0	0	Module Removal
00520_4_CDP-glucose_OR_CDP-D-Glucose_CDP-tyvelose	7	32	2	2	0	0	2	0
00520_4_D-Glucose_OR_Dextrose_OR_Glucose_OR_D-Glucopyranose_ADP-glucose_OR_Adenosine_diphosphoglucose	100	100	100	100	17	17	28	0
00520_5_GDP-mannose_OR_GDP-D-mannose_OR_GDP-alpha-D-mannose_D-perosamine	7	100	3	3	0	0	3	0
00520_6_D-Mannose_OR_Mannose_GDP-6-deoxy-D-mannose_OR_GDP-D-rhamnose_OR_GDP-6-deoxy-alpha-D-mannose_OR_GDP-alpha-D-rhamnose	20	100	16	13	1	2	13	0
00520_8_UDP-N-acetyl-alpha-D-glucosamine_OR_UDP-N-acetyl-D-glucosamine_OR_UDP-N-acetylglucosamine_N,N-Diacetyllegionaminate	100	100	100	100	18	35	38	0
00520_9_UDP-N-acetyl-alpha-D-glucosamine_OR_UDP-N-acetyl-D-glucosamine_OR_UDP-N-acetylglucosamine_Pseudaminic_acid	54	100	7	7	0	0	7	0
00562_3_myo-Inositol_3-Oxopropanoate_OR_Malonate_semialdehyde	65	100	2	2	2	1	2	1
00620_4_Pyruvate_OR_Pyruvic_acid_Acetyl-CoA_OR_Acetyl_coenzyme_A	100	100	100	100	36	20	9	0
00630_1_L-Tartaric_acid_OR_Tartaric_acid_OR_Tartrate_Hydroxypyruvate_OR_Hydroxypyruvic_acid_OR_3-Hydroxypyruvate_OR_3-Hydroxypyruvic_acid	100	100	4	1	0	0	1	0
00630_3_Propanoyl-CoA_OR_Propionyl-CoA_OR_Propionyl_coenzyme_A_Succinyl-CoA_OR_Succinyl_coenzyme_A	100	100	86	38	3	3	14	1
00630_5_crotonyl-CoA_Mesaconyl-CoA	5	100	1	1	0	0	1	0
00630_7_Oxalate_OR_Oxalic_acid_Formate_OR_Methanoic_acid_OR_Formic_acid	100	100	100	98	2	3	2	0
00630_8_Glycolate_OR_Glycolic_acid_OR_Hydroxyacetic_acid_Glyoxylate_OR_Glyoxalate_OR_Glyoxylic_acid	100	100	100	78	1	2	8	0
00640_2_Glycerone_OR_Dihydroxyacetone_Propane-1-ol_OR_Propanol_OR_1-Propanol_OR_Propan-1-ol_OR_Propyl_alcohol	100	100	15	2	0	0	1	0
00640_2_Methylglyoxal_OR_Pyruvaldehyde_OR_Pyruvic_aldehyde_OR_2-Ketopropionaldehyde_OR_2-Oxopropanal_Propanal_OR_Propionaldehyde	100	100	8	4	0	0	2	0
00640_2_Propanoate_OR_Propionate_OR_Propanoic_acid_OR_Propionic_acid_Propane-1-ol_OR_Propanol_OR_1-Propanol_OR_Propan-1-ol_OR_Propyl_alcohol	100	100	100	100	1	6	11	0
00640_4_Propanoate_OR_Propionate_OR_Propanoic_acid_OR_Propionic_acid_Succinate_OR_Succinic_acid	100	100	100	100	8	28	15	1
00640_4_Propanoyl-CoA_OR_Propionyl-CoA_OR_Propionyl_coenzyme_A_Succinyl-CoA_OR_Succinyl_coenzyme_A	100	100	89	37	4	3	12	1
00650_1_Pyruvate_OR_Pyruvic_acid_Crotonoyl-CoA_OR_Crotonyl-CoA_OR_2-Butenoyl-CoA	100	100	19	9	1	1	8	0
00650_2_3-Butyn-1-ol_Crotonoyl-CoA_OR_Crotonyl-CoA_OR_2-Butenoyl-CoA	100	8	0	0	0	0	0	0	Module Removal
00650_3_4-Aminobutanoate_OR_4-Aminobutanoic_acid_OR_4-Aminobutyrate_OR_4-Aminobutyric_acid_4-Hydroxybutyryl-CoA_OR_4-Hydroxybutanoyl-CoA	38	100	4	4	1	0	4	0
00650_3_Succinate_OR_Succinic_acid_4-Hydroxybutyryl-CoA_OR_4-Hydroxybutanoyl-CoA	38	100	7	4	0	1	5	0
00650_4_Butanoyl-CoA_OR_Butyryl-CoA_1-Butanol_OR_n-Butanol	100	100	17	15	3	2	11	1
00650_4_Butanoyl-CoA_OR_Butyryl-CoA_Butanoic_acid_OR_Butanoate_OR_Butyrate_OR_Butyric_acid	100	100	100	82	9	12	31	3
00650_6_2-Oxoglutarate_OR_Oxoglutaric_acid_OR_2-Ketoglutaric_acid_OR_alpha-Ketoglutaric_acid_Crotonoyl-CoA_OR_Crotonyl-CoA_OR_2-Butenoyl-CoA	100	100	2	1	0	0	0	0	Manual Addition
00650_7_Acetolactate_2,3-Butanediol	100	100	44	40	7	0	32	0
00660_1_Pyruvate_OR_Pyruvic_acid_R-Acetoin_OR_R-3-Hydroxy-2-butanone	53	100	18	11	1	0	11	0
00660_2_Glyoxylate_OR_Glyoxalate_OR_Glyoxylic_acid_Mesaconate_OR_2-Methylfumarate_OR_Mesaconic_acid_OR_Methylfumaric_acid	92	100	7	6	0	0	6	0
00660_3_Pyruvate_OR_Pyruvic_acid_propanoyl_phosphate_AND_Citramalate	0	100	0	0	0	0	0	0	Manual Addition
00660_4_L-Glutamate_OR_L-Glutamic_acid_Mesaconate_OR_2-Methylfumarate_OR_Mesaconic_acid_OR_Methylfumaric_acid	85	100	7	6	0	0	6	0
00660_5_Pyruvate_OR_Pyruvic_acid_cis-Aconitate_OR_cis-Aconitic_acid	100	100	27	8	2	1	4	0
00660_5_Pyruvate_OR_Pyruvic_acid_Itaconate_OR_Itaconic_acid_OR_Methylenesuccinic_acid	100	100	14	11	1	1	5	0
* Rows highlighted in blue are the manually curated/added/deleted modules.
